# Supplementary material for: Antibiotic and Heavy Metal Susceptibility of Non-Cholera Vibrio Isolated from Marine Sponges and Sea Urchins: Could They Pose a Potential Risk to Public Health?
Source: Antibiotics (Basel). 2021 Dec 20;10(12):1561. doi: 10.3390/antibiotics10121561 (PMC8698511; doi:10.3390/antibiotics10121561)
Supplement: Supplementary file 1 [file antibiotics-10-01561-s001.zip]

Archive with 1 entries (1 files):
- antibiotics-1511586-SM-done.pdf
